# Supplementary material for: Microbiome of High-Rank Coal Reservoirs in the High-Production Areas of the Southern Qinshui Basin
Source: Microorganisms. 2023 Feb 16;11(2):497. doi: 10.3390/microorganisms11020497 (PMC9963281; doi:10.3390/microorganisms11020497)
Supplement: Supplementary file 1 [file microorganisms-11-00497-s001.zip]

Archive with 1 entries (1 files):
- microorganisms-2159817-supplementary.pdf
